# Supplementary material for: Collective directional migration drives the formation of heteroclonal cancer cell clusters
Source: Mol Oncol. 2023 Jan 28;17(9):1699–725. doi: 10.1002/1878-0261.13369 (PMC10483614; doi:10.1002/1878-0261.13369)
Supplement: Supplementary file 2 — Movie S1. Single‐cell seeded MDA‐MB‐231. Movie S2. Single‐cell seeded PANC1. Movie S3. Preformed spheroids of MDA‐MB‐231. Movie S4. Preformed spheroids of MDA‐MB‐231 treated with mitomycin. Movie S5. Preformed spheroids of PC‐3 treated with mitomycin. Movie S6. Preformed spheroids of MG‐63 treated with mitomycin. Movie S7. Preformed spheroids of PC‐3‐expressing fluorescent LifeAct. Movie S8. Preformed spheroids of MDA‐MB‐231‐expressing fluorescent LifeAct. Movie S9. High‐temporal‐resolution time lapse of preformed spheroids of MDA‐MB‐231. Movie S10. Preformed spheroids of MDA‐MB‐231 treated with latrunculin A. Movie S11. Preformed spheroids of MDA‐MB‐231 treated with blebbistatin. Movie S12. Preformed spheroids of MDA‐MB‐231 treated with Y‐27632. Movie S13. Preformed spheroids of MDA‐MB‐231 treated with wiskostatin. Movie S14. Preformed spheroids of MDA‐MB‐231 treated with CK666. Movie S15. Preformed spheroids of MDA‐MB‐231 treated with cytochalasin D. Movie S16. Preformed spheroids of MDA‐MB‐231 treated with BEZ235. Movie S17. Preformed spheroids of MDA‐MB‐231 treated with BYL719. Movie S18. Preformed spheroids of MDA‐MB‐231 treated with AZD‐6244. Movie S19. Preformed spheroids of MDA‐MB‐231 treated with MK‐2206. Movie S20. Heteroclonal aggregation of MDA‐MB‐231 and PC‐3 fluorescently tagged with H2B. Movie S21. Heteroclonal aggregation of MDA‐MB‐231 and MG‐63 fluorescently tagged with H2B. Movie S22. Heteroclonal aggregation of MG‐63 and PC‐3 fluorescently tagged with H2B. Movie S23. Heteroclonal aggregation of MDA‐MB‐231 and PC‐3 fluorescently tagged with LifeAct. [file MOL2-17-1699-s001.zip]

Archive with 46 entries (46 files):
- Movie12.avi
- __MACOSX/._Movie12.avi
- Movie01.avi
- __MACOSX/._Movie01.avi
- Movie02.avi
- __MACOSX/._Movie02.avi
- Movie03.avi
- __MACOSX/._Movie03.avi
- Movie04.avi
- __MACOSX/._Movie04.avi
- Movie05.avi
- __MACOSX/._Movie05.avi
- Movie06.avi
- __MACOSX/._Movie06.avi
- Movie07.avi
- __MACOSX/._Movie07.avi
- Movie08.avi
- __MACOSX/._Movie08.avi
- Movie09.avi
- __MACOSX/._Movie09.avi
- Movie10.avi
- __MACOSX/._Movie10.avi
- Movie11.avi
- __MACOSX/._Movie11.avi
- Movie13.avi
- __MACOSX/._Movie13.avi
- Movie14.avi
- __MACOSX/._Movie14.avi
- Movie15.avi
- __MACOSX/._Movie15.avi
- Movie16.avi
- __MACOSX/._Movie16.avi
- Movie17.avi
- __MACOSX/._Movie17.avi
- Movie18.avi
- __MACOSX/._Movie18.avi
- Movie19.avi
- __MACOSX/._Movie19.avi
- Movie20.avi
- __MACOSX/._Movie20.avi
- Movie21.avi
- __MACOSX/._Movie21.avi
- Movie22.avi
- __MACOSX/._Movie22.avi
- Movie23.avi
- __MACOSX/._Movie23.avi
